# Supplementary material for: Ethyl Gallate Dual-Targeting PTPN6 and PPARγ Shows Anti-Diabetic and Anti-Obese Effects
Source: Int J Mol Sci. 2022 Apr 30;23(9):5020. doi: 10.3390/ijms23095020 (PMC9105384; doi:10.3390/ijms23095020)
Supplement: Supplementary file 1 [file ijms-23-05020-s001.zip]

Archive with 1 entries (1 files):
- ijms-1699784-supplementary.pdf
